# Supplementary material for: Biochar and Organic Fertilizer Co-Application Enhances Soil Carbon Priming, Increasing CO2 Fluxes in Two Contrasting Arable Soils
Source: Materials (Basel). 2023 Oct 30;16(21):6950. doi: 10.3390/ma16216950 (PMC10649814; doi:10.3390/ma16216950)
Supplement: Supplementary file 1 [file materials-16-06950-s001.zip]

Archive with 1 entries (1 files):
- materials-2642629-supplementary.pdf
